# Supplementary material for: Isolation, Purification, and Characterisation of a Phage Tail-Like Bacteriocin from the Insect Pathogenic Bacterium Brevibacillus laterosporus
Source: Biomolecules. 2022 Aug 20;12(8):1154. doi: 10.3390/biom12081154 (PMC9406221; doi:10.3390/biom12081154)
Supplement: Supplementary file 1 [file biomolecules-12-01154-s001.zip]

Archive with 1 entries (1 files):
- biomolecules-1836609-supplementary.pdf
